# Supplementary material for: Saline–Alkaline Stress-Driven Rhizobacterial Community Restructuring and Alleviation of Stress by Indigenous PGPR in Alfalfa
Source: Plants (Basel). 2025 Dec 17;14(24):3844. doi: 10.3390/plants14243844 (PMC12737148; doi:10.3390/plants14243844)
Supplement: Supplementary file 1 [file plants-14-03844-s001.zip]

Archive with 1 entries (1 files):
- plants-4012911-supplementary.pdf
